# Supplementary material for: Androgen Receptor Expression Governs the Seasonal Inhibition of Testicular Development and Subsequent Recovery in Rattus norvegicus caraco
Source: Biology (Basel). 2025 Jan 24;14(2):123. doi: 10.3390/biology14020123 (PMC11851772; doi:10.3390/biology14020123)
Supplement: Supplementary file 1 [file biology-14-00123-s001.zip]

Archive with 1 entries (1 files):
- biology-3378103-supplementary.xlsx
