# Supplementary material for: Androgen Receptor Expression Governs the Seasonal Inhibition of Testicular Development and Subsequent Recovery in Rattus norvegicus caraco
Source: Biology (Basel). 2025 Jan 24;14(2):123. doi: 10.3390/biology14020123 (PMC11851772; doi:10.3390/biology14020123)
Supplement: Supplementary file 1 [file biology-14-00123-s001.zip › biology-3378103-supplementary.xlsx]

## Sheet: Sheet1
ID	season	body_weight (g)	testis_weight (g)	testis_rank (g)	testis_index
HR12102009	nonbreeding season	105.4	1.127	>0.5	0.0106926
HR10102608	nonbreeding season	182.9	1.973	>0.5	0.0107873
HR09110906	nonbreeding season	193.1	1.999	>0.5	0.0103521
HR13101113	nonbreeding season	149.7	1.4056	>0.5	0.00938945
HR08101502	nonbreeding season	178.1	1.934	>0.5	0.0108591
HR11112309	nonbreeding season	167.8	1.9741	>0.5	0.0117646
HR11102313	nonbreeding season	186.5	2.0551	>0.5	0.0110193
HR08101504	nonbreeding season	241.4	2.27	>0.5	0.00940348
HR11102314	nonbreeding season	100.8	0.2453	0.2-0.3	0.00243353
HR09102103	nonbreeding season	119.5	0.258	0.2-0.3	0.002159
HR10122707	nonbreeding season	107	0.238	0.2-0.3	0.0022243
HR10122710	nonbreeding season	109.6	0.257	0.2-0.3	0.00234489
HR12102002	nonbreeding season	113.2	0.2602	0.2-0.3	0.00229859
HR09121605	nonbreeding season	84.2	0.264	0.2-0.3	0.00313539
HR14102406	nonbreeding season	122.9	0.2989	0.2-0.3	0.00243206
HR11102318	nonbreeding season	83.6	0.3077	0.3-0.4	0.00368062
HR10102611	nonbreeding season	99.9	0.31	0.3-0.4	0.0031031
HR16101313	nonbreeding season	94.7	0.318	0.3-0.4	0.00335797
HR14102302	nonbreeding season	117.9	0.3208	0.3-0.4	0.00272095
HR13101109	nonbreeding season	97.4	0.326	0.3-0.4	0.00334702
HR10092711	nonbreeding season	100.4	0.38	0.3-0.4	0.00378486
HR09121607	nonbreeding season	82.8	0.313	0.3-0.4	0.00378019
HR08092001	nonbreeding season	139.1	0.432	0.4-0.5	0.00310568
HR16101302	nonbreeding season	98.5	0.3237	0.3-0.4	0.00328629
HR16100910	nonbreeding season	87.9	0.3293	0.3-0.4	0.0037463
HR10122713	nonbreeding season	96	0.339	0.3-0.4	0.00353125
HR09102602	nonbreeding season	131.7	0.484	0.4-0.5	0.00367502
HR09121602	nonbreeding season	149.2	0.492	0.4-0.5	0.00329759
HR11092305	nonbreeding season	132	0.4458	0.4-0.5	0.00337727
HR11102324	nonbreeding season	117.1	0.3456	0.3-0.4	0.00295132
HR08111701	nonbreeding season	147.2	0.448	0.4-0.5	0.00304348
HR16101001	nonbreeding season	130.3	0.4082	0.4-0.5	0.00313277
HR11102329	nonbreeding season	113.7	0.3543	0.3-0.4	0.00311609
HR12102001	nonbreeding season	149.5	0.3867	0.3-0.4	0.00258662
HR12102020	nonbreeding season	160.2	0.4173	0.4-0.5	0.00260487
HR13101105	nonbreeding season	130.4	0.3514	0.3-0.4	0.00269479
HR10112408	nonbreeding season	89.4	0.449	0.4-0.5	0.00502237
HR16101108	nonbreeding season	101.4	0.4511	0.4-0.5	0.00444872
HR14102201	nonbreeding season	125.1	0.4267	0.4-0.5	0.00341087
HR14102203	nonbreeding season	124.5	0.3166	0.3-0.4	0.00254297
HR10102613	nonbreeding season	104.8	0.117	0-0.2	0.00111641
HR10112402	nonbreeding season	114.1	0.129	0-0.2	0.00113059
HR10102607	nonbreeding season	84.3	0.138	0-0.2	0.00163701
HR08102804	nonbreeding season	106.9	0.15	0-0.2	0.00140318
HR16101002	nonbreeding season	86.8	0.1514	0-0.2	0.00174424
HR10102610	nonbreeding season	115.7	0.198	0-0.2	0.00171132
HR10122704	nonbreeding season	110.2	0.076	0-0.2	0.000689655
HR11112314	nonbreeding season	101.5	0.0996	0-0.2	0.000981281
HR08102801	nonbreeding season	105.6	0.11	0-0.2	0.00104167
HR14102305	nonbreeding season	99.7	0.1116	0-0.2	0.00111936
HR09110903	nonbreeding season	119.2	0.126	0-0.2	0.00105705
HR13101114	nonbreeding season	86.2	0.1282	0-0.2	0.00148724
HR14102306	nonbreeding season	103.3	0.1407	0-0.2	0.00136205
HR16100902	nonbreeding season	105.6	0.1408	0-0.2	0.00133333
HR16101106	nonbreeding season	93.4	0.1545	0-0.2	0.00165418
HR14102103	nonbreeding season	115.9	0.1625	0-0.2	0.00140207
HR09112402	nonbreeding season	162.3	0.168	0-0.2	0.00103512
HR16101201	nonbreeding season	82.2	0.1809	0-0.2	0.00220073
HR12102017	nonbreeding season	119.9	0.1967	0-0.2	0.00164053
HR12051514	breeding season	159.9	1.8787	>0.5	0.0117492
HR12051504	breeding season	147.2	1.9017	>0.5	0.0129192
HR12051518	breeding season	121.7	2.0957	>0.5	0.0172202
HR12051502	breeding season	175.4	2.284	>0.5	0.0130217
HR14050804	breeding season	188.7	2.4545	>0.5	0.0130074
HR13051323	breeding season	24.2	0.2538	0.2-0.3	0.0104876
HR15051602	breeding season	31	0.2928	0.2-0.3	0.00944516
HR13051321	breeding season	28.3	0.2073	0.2-0.3	0.00732509
HR09061803	breeding season	39.1	0.216	0.2-0.3	0.0055243
HR13051319	breeding season	56.8	0.2535	0.2-0.3	0.00446303
HR12051519	breeding season	34.7	0.2818	0.2-0.3	0.00812104
HR12051522	breeding season	41.5	0.295	0.2-0.3	0.00710843
HR10063011	breeding season	36.5	0.37	0.3-0.4	0.010137
HR13051305	breeding season	40.3	0.3407	0.3-0.4	0.00845409
HR13051318	breeding season	38.3	0.3485	0.3-0.4	0.00909922
HR13051320	breeding season	39.1	0.3689	0.3-0.4	0.00943478
HR13051303	breeding season	62.5	0.3797	0.3-0.4	0.0060752
HR12051523	breeding season	41	0.4121	0.4-0.5	0.0100512
HR12051516	breeding season	31.2	0.4757	0.4-0.5	0.0152468
HR13051324	breeding season	41.3	0.4171	0.4-0.5	0.0100993
HR14050809	breeding season	46.6	0.5076	0.4-0.5	0.0108927
HR10032207	breeding season	59.5	0.115	0-0.2	0.00193277
HR10032203	breeding season	54	0.174	0-0.2	0.00322222
HR10032204	breeding season	27.9	0.096	0-0.2	0.00344086
